# Supplementary material for: Endogenous ocular lipids as potential modulators of intraocular pressure
Source: J Cell Mol Med. 2020 Feb 23;24(7):3856–900. doi: 10.1111/jcmm.14975 (PMC7171415; doi:10.1111/jcmm.14975)
Supplement: Supplementary file 1 [file JCMM-24-3856-s001.xls]

## Sheet: Table 3_Donor_list
Supplementary Table 1: Human donor list
Profiling donors
Aqueous Humor Phospholipid Profiling
ID Number	Condition	Age	Gender	Race	Cause of death	Topical medication/Other medications	Aqueous humor volume (µl)	Mean Deviation (Static perimetry; if available)
GSU1001	Control	82	F	H	N/A, Live patient	No meds recorded	250	ND
GSU1002	Control	59	M	H	N/A, Live patient	No meds recorded	250	ND
GSU1003	Control	44	F	UD	N/A, Live patient	No meds recorded	150	ND
GSU1004	Control	52	M	W	N/A, Live patient	No meds recorded	150	ND
GSU1005	Control	81	F	W	N/A, Live patient	No meds recorded	160	ND
GSU1006	Control	72	F	W	N/A, Live patient	Pamelor, CQ10, Lipitor, Lunesta, Calcium, PF, Aspirin, Fish Oil,	120	ND
GSU1007	Control	79	M	HW	N/A, Live patient	Synthroid, Metropolol, Norvasc, Digoxin,	140	ND
GSU1008	Control	70	F	B	N/A, Live patient	Cardizem, Glipizide, Simvastatin, Avapro, Labetalol,	120	ND
GSU1009	Control	74	M	HO	N/A, Live patient	Stalevo, Mirapex, Amantadine, Sanctura, Seroquel	100	ND
GSU1010	Control	65	F	HO	N/A, Live patient	Lisinopril, Amlodipine	120	ND
GSU1026	Control	66	F	UD	N/A, Live patient	Atenolol, Nexium, Diovan, Pentoxifylline, Calcium,	140	-3.66 dB
GSU1027	Control	69	F	UD	N/A, Live patient	Hyzzar, Caduet, Toprol, Pepcid, Metformin, Synthroid	100	ND
GSU1028	Control	68	F	UD	N/A, Live patient	No Meds	100	ND
GSU1029	Control	53	F	HW	N/A, Live patient	Lotrel, Lopressor, Lipitor, Diovan, Diamox (post-op),	110	-7.10 dB
GSU1030	Control	68	F	UD	N/A, Live patient	Refresh Tears PRN	100	ND
GSU1031	Control	66	M	n/a	N/A, Live patient	Not known	150	ND
GSU1032	Control	47	M	n/a	N/A, Live patient	Not known	120	ND
GSU1033	Control	51	M	n/a	N/A, Live patient	Not known	120	ND
GSU1034	Control	82	M	n/a	N/A, Live patient	Not known	150	ND
GSU1035	Control	74	M	n/a	N/A, Live patient	Not known	150	ND
GSU1036	Glaucomatous	77	M	n/a	N/A, Live patient	Cosopt, Latanoprost	100	ND
GSU1037	Glaucomatous	70	M	n/a	N/A, Live patient	Trusopt, Latanoprost	180	ND
GSU1038	Glaucomatous	73	M	n/a	N/A, Live patient	Latanoprost; Cataract surgery, Trabeculectomy	200	ND
GSU1039	Glaucomatous	62	M	n/a	N/A, Live patient	Timoptic, Latanoprost	150	ND
GSU1040	Glaucomatous	84	M	n/a	N/A, Live patient	Azopt, Alphagan, Latanoprost	130	ND
GSU1011	Glaucomatous	62	M	HB	N/A, Live patient	Xalatan, Timolol	200	-9.90 dB
GSU1012	Glaucomatous	78	F	HO	N/A, Live patient	Alphagan	150	-12.67 dB
GSU1013	Glaucomatous	72	F	B	N/A, Live patient	Xalatan, Cosopt, Aricept: 5mg, Micardis HCT:N/A, Bayer: N/A, Vytorin: 10/40,Norvasc: 5 mg, Novolin Insulin: 70/30, HCT2: 25 mg, Tramadol: 50 mg, Catapres: 3 patches, Ecotrin: 81 mg, Nifedipine CR: 60 mg, Atenolol: 25 mg, Lisinopril: 10 mg, Actoplus: 5 mg/325mg, Fosamax	200	-6.09 dB
GSU1014	Glaucomatous	82	F	HW	N/A, Live patient	Travatan: 1 drop (OD) - bedtime, Alphagan: 1 drop (OD) - 2x/day, Dorzolamide: 1 drop (OD) - 2x/day, Ofloxacin: 1 drop (OS) - 4x/day, Prednisolone: 1 drop (OS) - 4x/day, Vigamox: (OS) Paraoxetine: 1 tab. daily, Namenda: 1 tab. daily, Avandia: 1 tab daily, Aspirin: 325 mg - daily	180	-17.39 dB
GSU1015	Glaucomatous	69	F	W	N/A, Live patient	Travatan, Alphagan, Metformin: 2x/day, Aricept: N/A, Ibuprofen: N/A, Abilify: N/A, Lexapro: N/A, Zanax: N/A	250	-11.90 dB
GSU1016	Glaucomatous	78	M	UD	N/A, Live patient	Timolol, Xalatan	100	-3.03 dB
GSU1017	Glaucomatous	66	M	UD	N/A, Live patient	Cosopt, Xalatan	120	-15.59 dB
GSU1018	Glaucomatous	78	F	HO	N/A, Live patient	Timolol, Xalatan, Synthroid, Calcium, ASA	85	-1.96 dB
GSU1019	Glaucomatous	65	F	B	N/A, Live patient	Cosopt, Xalatan, Vigamox, Pred Forte, Norvasc: 10 mg - 2x/day, Motrin: 800mg - 2x/day, Humalog: 70/30 - 2x/day, Metformin: 5 mg - 2x/day	90	-4.93 dB
GSU1020	Glaucomatous	82	F	HW	N/A, Live patient	Travatan, Cosopt, Alphagan	170	-13.90 dB
GSU1021	Glaucomatous	62	F	UD	N/A, Live patient	Vigamox, Xalatan	170	-6.55 dB
GSU1022	Glaucomatous	74	F	B	N/A, Live patient	Cosopt, Timoptic, Xalatan, Artificial Tears, Muro 128, Alphagan, Tenex, Sular, Prednisolone, Acyclovir, Amoxycillin	150	-23.75 dB
GSU1023	Glaucomatous	69	M	UD	N/A, Live patient	Timoptic, Pilocarpine	160	-19.63 dB
GSU1024	Glaucomatous	80	M	B	N/A, Live patient	Xalatan, Norvasc, Ecotrin, Vitamins	100	-5.89 dB
GSU1025	Glaucomatous	75	M	B	N/A, Live patient	Cosopt, Travatan, Lisinopril, Flomax, Clonidine	130	-3.34 dB
Trabecular meshwork Phospholipid Profiling
ID Number	Condition	Gender	Age	Race	Cause of Death	Medical History	Death to enucleation time
GSU001	Control	34	M	W	Cardiovascular disease	No recorded history found	4h
GSU002	Control	31	M	W	Self inflicted gun shot wound to the head	PTSD, Ulcerative colitis, depression, colostomy	5h
GSU003	Control	32	M	W	Gun shot	PTSD, depression	6h
GSU004	Control	36	M	W	Cardiac Arrhythmia, Respiratory failure	hypertension, A Fib s/p ablation, hypercholesterolemia, sleep apnea, NIDDM, obesity	16h
GSU005	Control	70	F	W	Myocardial infarction (MI)	MI, unremarkable history, vitamins, allergy medication	9h
GSU006	Control	71	F	W	MI	Unremarkable recorded medical history	8h
GSU007	Control	65	M	W	MI	hypertension, NIDDM, gaut, s/p prebious CVA	8h
GSU008	Control	65	M	W	MI	Coronary artery disease (CAD) Coronary artery bypass graft (CABG) and stent placements, hypertension, diabetes mellitus (DM), transient ischemic attack, renal disease, Psoriasis, Hiatal Hernia, Gastroesophageal Reflux Dise	3h
GSU009	Control	48	F	W	MI	Diverticulitis	11h
GSU010	Control	62	F	W	End Stage Cancer	Gastric Adenocarcinoma with Metastasis to Breast, Mastectomy, Osteoarthritis, Knee Replacement	5h
GSU011	Control	67	F	W	Cardiac arrest	Cardiac arrest, no known history	10h
GSU012	Control	66	M	W	CAD	Hypertension (HTN), MI	14h
GSU013	Control	61	M	B	MI	MI, Cerebrovascular accident (CVA), Hyperlipidemia, DM, peripheral vascular disease (PVD), Left below knee amputation, heavy tobacco abuse	8h
GSU014	Control	72	M	W	Cardiac arrest	Cardiac ablasion, hernia repair, vitamins, allegy medications	7h
GSU015	Control	72	M	W	Cardiac arrest	Unremarkable medical history minor medications such as vitamin supplements	6h
GSU016	Control	59	F	B	Cardiac arrest	Morbidly obsese, diabetes. Medications: Levophed, insulin, pepcid, phytonadione, synthroid, ceftriaxone, KCL	7h
GSU017	Control	63	M	W	Respiratory failure	Pulmonary fibrosis, Diabetes, CAD, Previous incidence of MI	16h
GSU018	Control	68	F	W	COD, cancer	Advanced pulmonary emphysema-oxygen dependent; Lung cancer, GERD, psoriasis, hypothyroidism, hyperlipidemia, HTN, cholecystectomy with incidental appendectomy, osteoarthritis, tobacco use	9h
GSU019	Control	54	M	W	MI	MI, CABG, CAD, s/p stent placement, hypertension, psoriasis, GERD	4h
GSU020	Control	67	M	W	MI	CAD. CABG, HTN, Hypercholesterolemia, Prostate CA, HIP FX, Illeostomy, Keratosis, Rhinitis	10h
GSU021	Control	59	M	W	Ischemic heart disease	Hypertension, high cholesterol	16h
GSU022	Control	64	M	W	MI	Appendectomy	11h
GSU023	Control	63	M	W	MI	Unremarkable recorded medical history	10h
GSU024	Control	64	M	W	MI	Unremarkable recorded medical history, intentinal surgery for apendicitis	12h
GSU025	Control	35	F	W	Cardiopulmonary	None recorded	8h
GSU026	Control	74	F	W	CHF, respiratory failure	MI, HTN, hypercholesterolemia, CHF, Uterine CA, DM, CKD, right great toe amputation, hysterectomy	6h
GSU027	Control	52	F	W	MI	Obesity, Diabetes mellitus, HTN, lymphedema	5.5h
GSU028	Control	52	F	W	MI, Heart disease	DM, HTN, Chronic lymphedema, bilateral cellulitis on legs, emphysema, morbid obesity	6h
GSU029	Control	57	M	W	Thyroid cancer	Thyroid cancer, tracheostomy, PEG tube, Thyroidectomy	7h
GSU030	Control	54	M	W	Colon Cancer	Hypertension, Cancer	7h
GSU031	Control	53	M	W	Colon Cancer	Knee surgery, hernia repair, hypertension, colon cancer	8h
GSU032	Control	55	M	W	Vascular failure	HTN, Renal failure, hypothyroidism, pulmonary disease (COPD), S/P ankle fx repair	3h
GSU043	Control	54	M	W	liver failure	Alcohol and Tobacco Abuse, Cirrhosis, Endometriosis, end stage Alcoholic Liver Disease	7h
GSU044	Control	51	F	W	Lung Cancer, Respiratory Failure	Henia Surgery, Peripheral Artery Disease, Lung Cancer, Bony Mets, Chemo and Radiation Therapy	12h
GSU045	Control	56	M	W	Cancer	Renal Cancer, Anemia, Nerve Sheath Tumor, Hypercalcemia Left Nephrectomy, Hypertension	11h
GSU046	Control	67	F	W	Cardiac arrest	Not known	12h
GSU047	Control	65	F	W	Hypertensive Heart	Hypertension, DM, Hypercholesterolemia,Hypothyroidism	11h
GSU048	Control	72	F	W	MI	Not known	5h
GSU055	Control	77	F	W	MI	Not known	12h
GSU056	Control	72		W	Cardiac arrest	Not known	10h
GSU033	Glaucomatous	81	F	W	N/A, surgical sample	MMC, beta blocker, PG	N/A
GSU034	Glaucomatous	59	F	W	MI	MMC, beta blocker, brimonidine, PG,	4
GSU035	Glaucomatous	57	F	W	Cardiac arrest	brimonidine, PG	5
GSU036	Glaucomatous	50	M	W	MI	MMC, beta-blocker, CAI, miotic, PG	6.5
GSU037	Glaucomatous	57	M	W	MI	MMC, brimonidine, Cosopt, PG	8
GSU038	Glaucomatous	51	F	B	Respiratory failure	MMC, Cosopt, PG	12
GSU039	Glaucomatous	59	M	W	Unknown	brimonidine	6
GSU040	Glaucomatous	67	M	W	Cardiac ar rest	MMC, Cosopt	6
GSU041	Glaucomatous	67	M	W	N/A, surgical sample	PG	N/A
GSU042	Glaucomatous	55	M	W	MI	MMC, Cosopt	6
GSU049	Glaucomatous	80	M	W	Multiple Myeloma	Glaucoma gtts	5
GSU050	Glaucomatous	75	N/A	N/A	MSOF	RX drops	6
GSU051	Glaucomatous	62	F	W	Encephalopathy	Dignosed but no treatment	1
GSU052	Glaucomatous	61	F	W	Brain dead	Cosopt, Trevatan	1.5
GSU053	Glaucomatous	73	F	W	MI	Timolol 0.5%	3
GSU054	Glaucomatous	70	F	W	Sepsis	Diagnoses but no treatment	2.5
GSU057	Glaucomatous	75	M	W	Cardiac arrest	Hypertension, Xalatan drops	5
GSU058	Glaucomatous	76	F	B	MI	Timolol 0.5%, Latanoprost	8
GSU059	Glaucomatous	67	M	W	Not known	Brimonidine, Latanoprost	6
GSU060	Glaucomatous	78	F	W	Cardiopulmonary failure	Cosopt, Trevatan	9
Aqueous Humor Sphingolipid Profiling
Code	Condition	Age	Gender	Race	Topical Medication	Other Medications	Aqueous humor volume (µl)	Mean Deviation (Static perimetry; if available)
UGS039	Control	65	F	H	N/A, Live patient	Lisinorpil, Amlodipine	120
UGS040	Control	80	M	W	N/A, Live patient	Aspirin, Zocar, Vasotec, Persantine, Enalapril, Proscar, Glucosamine, MSM, Mycaterourt (sp? Illegible)	150
UGS041	Control	58	F	H	N/A, Live patient	Vitamins, Aspirin, Glucosamine, Mylanta, Promethazine Codeine	75
UGS042	Control	64	M	N/A	N/A, Live patient	N/A	80
UGS043	Control	82	F	W	N/A, Live patient	Nexium, Lipitor, Synthroid	90
UGS044	Control	63	M	HW	N/A, Live patient	Micardis, Corgard, Crestor, Clonazepam, Zyprexa, Lithium	65
UGS045	Control	78	F	HB	N/A, Live patient	Norvasc, Furosemide, Monopril, Lanoxin, Lipitor, Captopril, Celebrex, Centurium, Lisinopril, Atenolol, Baby Aspirin	100
UGS046	Control	86	M	W	N/A, Live patient	Detrol, One-A-Day men, Zocor, Avandia, Coreg, Tylenol 3,	110
UGS047	Control	71	F	N/A	N/A, Live patient	N/A	60
UGS048	Control	70	F	N/A	N/A, Live patient	Zyrtec, Diltiazem, AcipHex (sp?), Premarin, Trazodone, Vytorin, Pomperidone, Zelnorm, Ester-C	100
UGS049	Control	62	M	B	N/A, Live patient	Insulin, Cardizem, Plavix, Prevacid, Protonix, Enalapril, Crestor, Glucophage, Vasotec, Prilosec, Amoxicillin, Loperamide, Novolin, Lantus, Neurotin, Albuterol	150
UGS050	Control	44	F	N/A	N/A, Live patient	N/A	150
UGS051	Control	52	M	W	N/A, Live patient	N/A	150
UGS052	Control	81	F	W	N/A, Live patient	N/A	160
UGS053	Control	72	F	W	N/A, Live patient	PF, Vigamox, Acular Pamelor, CQ10, Lipitor, Lunesta, Calcium, PF, Aspirin, Fish Oil	120
UGS054	Control	79	M	HW	N/A, Live patient	Acular, Pred Forte, Vigamox, Synthroid, Metropolol, Norvasc, Digoxin	140
UGS055	Control	70	F	H	N/A, Live patient	Vigamox, Acular, Prednisolone, Cardizem, Glipizide, Simvastatin, Avapro, Labetalol	120
UGS056	Control	74	M	N/A	N/A, Live patient	Acular, Pred Forte, Vigamox, PF, Stalevo, Mirapex, Amantadine, Sanctura, Seroquel	100
UGS(V)080	Control	56	F	W	N/A, Live patient	Atrovastatin, Cardizem, Glipizide	100
UGS(V)081	Control	70	M	B	N/A, Live patient	Not Known	70
UGS057	Glaucomatous	82	F	HW	N/A, Live patient	Travatan, Cosopt, Alphagan	170	-3.03 dB
UGS058	Glaucomatous	81	F	N/A	N/A, Live patient	Cosopt, Xalatan	80	-5.9 dB
UGS059	Glaucomatous	77	F	H	N/A, Live patient	Alphagan, Xalatan, Procardia, Mycardis, Singulair, Lipitor, Advair	75	-1.96 dB
UGS060	Glaucomatous	80	F	HW	N/A, Live patient	Travatan, Cosopt, Avapro, Meprobamato, ASA, Clarinex	50	-4.93 dB
UGS061	Glaucomatous	78	F	B	N/A, Live patient	Cosopt, Xalatan, Cozaar, Calcium, Baby Aspirin, Fosamax, Norvasc, Celebrax, Lipitor, Tylenol	50	-13.90 dB
UGS062	Glaucomatous	46	F	B	N/A, Live patient	Cosopt, Lumigan, AIDs meds per pt. Everything else is illegible	100	-6.55 dB
UGS063	Glaucomatous	78	M	W	N/A, Live patient	Xalatan, Coumadin, Prednisone, Maxzide, Folic Acid, Vitamin E, Vitamin B6	105	-15.59 dB
UGS064	Glaucomatous	81	F	W	N/A, Live patient	Alphagan, Trusopt, Xalatan, Synthroid, Tamoxifen, Altace, Vit. C - Beta Carotene, Vit. E, Aspirin, Calcium, Avapro, Lipitor, Lumigan, Alphagan P, BID	100	-2.96 dB
UGS065	Glaucomatous	83	M	N/A	N/A, Live patient	Cosopt, Travatan Namenda, Nitro Patch, Atenolol, Coumadin/Warfarin, Lipitor, Triamterene, Water pill, Maxide, Meloxicam	80	-3.5 dB
UGS066	Glaucomatous	60	M	B	N/A, Live patient	Cosopt, Synthroid, Glucotrol, Zocor	105	-6.9 dB
UGS067	Glaucomatous	62	M	HB	N/A, Live patient	Xalatan, Timolol	200	-4.6 dB
UGS068	Glaucomatous	76	M	N/A	N/A, Live patient	Cosopt, Diovan, Protonix	90	-2.2 dB
UGS069	Glaucomatous	78	F	H	N/A, Live patient	Alphagan	150	-13.90 dB
UGS070	Glaucomatous	72	F	B	N/A, Live patient	Xalatan, Cosopt, Aricept: 5mg, Micardis HCT:N/A, Bayer: N/A, Vytorin: 10/40,Norvasc: 5 mg, Novolin Insulin: 70/30, HCT2: 25 mg, Tramadol: 50mg, Catapres: 3 patches, Ecotrin: 81mg, Nifedipine CR: 60mg, Nexium: N/A, Atenolol: 25mg, Lisinopril: 10mg, Oxycodone/APAP: N	200	-6.55 dB
UGS071	Glaucomatous	82	F	HW	N/A, Live patient	Travatan: 1 drop (OD) - bedtime, Alphagan: 1 drop (OD) - 2x/day, Dorzolamide: 1 drop (OD) - 2x/day, Ofloxacin: 1 drop (OS ) - 4x/day, Prednisolone: 1 drop (OS) - 4x/day, Vigamox: (OS), Paraoxetine: 1 tab. daily, Namenda: 1 tab. daily, Avandia: 1	180	-5.56 dB
UGS072	Glaucomatous	69	F	W	N/A, Live patient	Travatan, Alphagan, Metformin: 2x/day, Aricept: N/A, Ibuprofen: N/A, Abilify: N/A, Lexapro: N/A, Zanax: N/A	250	-2.3 dB
UGS073	Glaucomatous	78	M	N/A	N/A, Live patient	Timolol, Xalatan	100	Not recorded
UGS074	Glaucomatous	66	M	N/A	N/A, Live patient	Cosopt, Xalatan	120	-.5.3 dB
UGS075	Glaucomatous	78	F	H	N/A, Live patient	Timolol, Xalatan, Synthroid, Calcium, ASA	85	-2.3 dB
UGS076	Glaucomatous	65	F	B	N/A, Live patient	Cosopt, Xalatan, Vigamox, Pred forte, Norvasc: 10 mg - 2x/day, Motrin: 800mg - 2x/day, Humalog: 70/30 - 2x/day, Metformin: 5 mg - 2x/day, 3 illegible medications	90	-2.5 dB
Trabecular meshwork Sphingolipid Profiling
ID Number	Condition	Age	Gender	Race	Cause of Death	Medical History	Death to enucleation time
SGU001	Control	34	M	W	Cardiovascular Disease	No recorded history found	4h
SGU002	Control	31	M	W	Self inflicted gun shot wound to the head	PTSD, Ulcerative colitis, depression, colostomy	5h
SGU003	Control	36	M	W	Cardiac Arrhythmia, Respiratory failure	hypertension, A Fib s/p ablation, hypersholesterolemia, sleep apnea, NIDDM, obesity	17h
SGU004	Control	70	F	W	Myocardial infarction (MI)	MI, unremarkable history, vitamins, allergy medication	9h
SGU005	Control	62	M	W	Cardiac arrest	Diabetes, Hypertension, arthritis	5h
SGU006	Control	67	F	W	Cardiac arrest	Cardiac arrest, no known history	10h
SGU007	Control	63	M	W	Respiratory failure	Pulmonary fibrosis, Diabetes, CAD, Previous incidence of MI	16h
SGU008	Control	68	F	W	COD, cancer	Advanced pulmonary emphysema-oxygen dependent; Lung cancer, GERD, psoriasis,dependent hypothyroidism, hyperlipidemia, HTN, cholecystectomy with incidental appendectomy, osteoarthritis, tobacco use	9h
SGU009	Control	50	M	N/A	CVA	Severe diabetes, hypercholesterolemia, below knee amputation, spinal stenosis S/P surgery, arterial peripheral bypass, free fibula graft, hip replacement, S/P colostomy, prior seizures due to high blood sugar.	6h
SGU010	Control	57	M	W	Thyroid cancer	Thyroid cancer, tracheostomy, PEG tube, Thyroidectomy	7h
SGU011	Control	60	M	N/A	Cardiac arrhythmia	Dyslipidemia, Diabetes, hypertension	3h
SGU012	Control	68	M	B	witnessed arrest	Prostate cancer, COPD	3h
SGU013	Control	67	M	W	MI	CAD. CABG, HTN, Hypercholesterolemia, Prostate, CA, HIP FX, Illeostomy, Keratosis, Rhinitis	10h
SGU014	Control	59	M	W	Ischemic heart disease	Hypertension, high cholesterol	16h
SGU015	Control	54	M	W	Colon Cancer	Hypertension, Cancer	7h
SGU016	Control	64	M	W	MI	Appendectomy	11h
SGU017	Control	55	M	W	Vascular failure	HTN, Renal failure, hypothyroidism, hypercholesterolemia, Chronic obstructive pulmonary disease (COPD), S/P ankle fx repair	3h
SGU018	Control	35	F	W	Cardiopulmonary	None recorded	8h
SGU019	Control	74	F	W	CHF, respiratory failure	MI, HTN, hypercholesterolemia, CHF, Uterine CA, DM, CKD, right great toe amputation, hysterectomy	6h
SGU020	Control	52	F	W	MI, Heart disease	DM, HTN, Chronic lymphedema, bilateral cellulitis on legs, emphysema, morbid obesity	6h
SGU021	Control	41	F	N/A	Cancer, Brain Glioblastoma	Non-contributory	12h
SGU022	Control	56	M	N/A	MI	MI, CABPG, Sleep apnea, Shortness of breath	8h
SGU023	Control	67	M	W	Lung cancer	Cancer, coronary and periphral vascular disease, CHF, COPD, hypertension, dyslipidemia	15h
SGU024	Control	75	F	W	Trauma	Brain injury, Celiac disease, NIDDM, Rosacea	11h
SGU025	Control	40	F	W	Cardiac arrest, IHC/ Stroke	Alagille's syndrome, heart disorder, pulmonary stenosis, liver disease with jaundace secondary to Alagille	11h
SGU026	Control	56	M	W	MI	s/p bypass surgery, Hypercholesterolemia, NIDDM,COPD	16h
SGU027	Control	60	M	W	Anoxia, Cardiac arrhythmia	Dyslipidemia, hypertension, NIDDM	4h
SGU028	Control	69	F	N/A	Cardiogenic shock, Acute MI	NIDDM, Hypertension, Hyperlipidemia, CAD, MI with 4 vessels bypass, Osteopenia, CHF	7h
SGU029	Control	19	F	W	Cardiac arrest	Seizure disorder	8h
SGU030	Control	67	M	W	Trauma	NIDDM	8h
SGU031	Glaucomatous	81	F	W	Not applicable, Surgical sample	MMC,beta blocker, PG, steroid, implant	N/A
SGU032	Glaucomatous	72	M	W	Cardiac arrest	Cosopt, PG	6.5h
SGU033	Glaucomatous	76	M	B	Unknown	Cosopt, PG	8h
SGU034	Glaucomatous	84	M	W	Myocardial infraction (MI)	brimonidine, Cosopt, PG, steriod, implant	10h
SGU035	Glaucomatous	71	F	W	Cardiac arrest	Cosopt	9h
SGU036	Glaucomatous	78	M	W	Not applicable, Surgical sample	beta-blocker,brimonidine	N/A
SGU037	Glaucomatous	81	F	B	Myocardial infraction (MI)	beta-blocker,brimonidine, PG	6h
SGU038	Glaucomatous	85	F	W	Respiratory failure	brimonidine, Cosopt, PG	6.5h
SGU039	Glaucomatous	81	M	W	MI	beta-blocker,brimonidine	7h
SGU040	Glaucomatous	75	F	W	Multiple organ failure	beta-blocker, PG	8h
SGU041	Glaucomatous	59	F	W	MI	MMC,beta blocker, brimonidine, PG,	4h
SGU042	Glaucomatous	67	F	B	Cardiac arrest	Not known	8h
SGU043	Glaucomatous	59	M	W	Cardiac arrest	beta blocker, brimonidine	6h
SGU044	Glaucomatous	67	M	W	Unknown	MMC, Cosopt	6h
SGU045	Glaucomatous	55	M	W	Respiratory failure	Cosopt	6h
SGU046	Glaucomatous	50	M	W	MI	MMC,beta-blocker, CAI, miotic, PG, steriod	6.5h
SGU047	Glaucomatous	57	F	W	MI	brimonidine, PG	5h
SGU048	Glaucomatous	51	F	B	Cardiac arrest	MMC,Cosopt, PG, implant, steroid	12h
SGU049	Glaucomatous	80	M	W	Multiple myeloma	Xalatan	16h
SGU050	Glaucomatous	73	F	W	Whole body inflammation	Timolol, Cosopt	7.5h
SGU051	Glaucomatous	75	F	W	Liver and renal failure	Not known	5h
SGU052	Glaucomatous	62	F	W	Anoxic Encephalopathy	Hypertension, hyperlipidemia, periphral vascular disease, depression, insomnia, urinary incontinence, arthropathy, osteoprosis, anemia	6h
SGU053	Glaucomatous	62	F	W	Anoxic Encephalopathy	No medication	6h
SGU054	Glaucomatous	73	F	W	Sepsis	Timolol	12h
SGU055	Glaucomatous	67	M	W	Metastatic Small Cell Lung Cancer	Timolol	10h
SGU056	Glaucomatous	75	F	W	Multi system organ failure	Not known	6h
SGU057	Glaucomatous	73	F	W	Sepsis	Timolol	8h
SGU058	Glaucomatous	77	F	W	Intracranial hemorrhage	Xalatan, timolol	10h
SGU(V)091	Glaucomatous	80	M	W	MI	Timolol, Cosopt	8h
SGU(V)092	Glaucomatous	78	M	W	Cardiac Arrest	Latanoprost, Trab surgery	6h
Donors list for other experiments
ID Number	Condition	Age	Gender	Race	Cause of Death	Medical History	Death to enucleation time
Cell culture experiments
13-7-72	Control	69	F	W	Not known	No meds recorded	6h
13-7-71	Control	71	F	W	Not known	No meds recorded	3h
14-06-001	Control	68	M	W	Not known	No meds recorded	9h
14-05-034	Control	52	F	W	Not known	No meds recorded	8h
14-07-069	Control	67	F	B	Cancer	No meds recorded	3h
14-07-0661	Control	66	F	B	Cardiac arrest	No meds recorded	3h
14-07-0662	Control	66	F	W	Fall	No meds recorded	4.5h
2333-14.01	Control	74	F	W	MI	No meds recorded	6h
15-83	Control	51	M	W	Cardiac arrest	No meds recorded	7.5h
02-54-15	Control	56	F	W	Age related	No meds recorded	3h
15-00007	Control	36	M	W	Age related	No meds recorded	10h
11-14-10-023	Control	69	F	HW	Cancer	No meds recorded	6h
0123-15.01	Control	57	M	HW	MI	No meds recorded	8.5h
15-12-002	Control	70	F	W	Repiratory blockage	No meds recorded	10h
15-08-005	Control	62	M	B	Brain dealth	No meds recorded	7.5h
15-07-007	Control	67	F	W	Age-related	No meds recorded	6h
15-08-099	Control	63	M	W	Cardiac arrest	No meds recorded	6h
13-02-0077	Control	79	F	W	Cardiac arrest	No meds recorded	10h
13-22-033	Control	50	M	W	MI	No meds recorded	11h
Western Analyses
13-7-72	Control	69	F	W	Not known	No meds recorded	6h
13-7-71	Control	71	F	W	Not known	No meds recorded	3h
14-06-001	Control	68	M	W	Not known	No meds recorded	7h
14-05-034	Control	52	F	W	Not known	No meds recorded	10h
14-07-069	Control	67	F	B	Cancer	No meds recorded	8.5h
14-07-0661	Control	66	F	B	Cardiac arrest	No meds recorded	7.5h
14-07-0662	Control	66	F	W	Fall	No meds recorded	5h
2333-14.01	Control	74	F	W	MI	No meds recorded	3h
15-83	Control	51	M	W	Cardiac arrest	No meds recorded	21h
02-54-15	Control	56	F	W	Age related	No meds recorded	27h
15-00007	Control	36	M	W	Age related	No meds recorded	15h
11-14-10-023	Control	69	F	HW	Cancer	No meds recorded	6h
0123-15.01	Control	57	M	HW	MI	No meds recorded	8.5h
0124-15.01	Control	57	M	W	Unknown	No meds recorded	7.5h
L1-15-01-027	Glaucomatous	70	M	W	Cardiac arrest	Timolol	5h
OSI-0165-15.01	Glaucomatous	67	M	W	Cardiopulmonary	Latanoprost, stent, surgery	13h
W 4037 16 00590 V01210	Glaucomatous	68	M	A	Age related, Cardiac arrest	Alphagan	11h
211816	Glaucomatous	61	M	W	Not known	Alphagan, Latanoprost	8.5h
215799	Glaucomatous	66	F	W	Not known	Xalatan; Laser trabeculoplasty	7.5h
200267	Glaucomatous	70	F	W	Multiple myeloma	Timolol	6h
59419	Glaucomatous	80	F	W	Brain dealth	Xalatan	3h
58954	Glaucomatous	76	M	B	Intracranial hemorrhage	Xalatan	8.5h
227721	Glaucomatous	86	M	W	Multi system organ failure	Xalatan, Cataract Surgery	5h
227322	Glaucomatous	86	M	W	MI	No Meds Indicated	3h
227729	Glaucomatous	73	M	W	Cardiac arrest	Latanoprost; Lasik surgery	7h
227735	Glaucomatous	73	M	B	MI	Xalatan, trab surgery	8h
AFM TM Elastic Modulus
13-10-029	Control	47	F	W	Trauma to head	No Meds Indicated	8h
13-10-030	Control	47	F	W	Severe blood loss	No Meds Indicated	7.5h
13-10-031	Control	52	F	W	Cancer	No Meds Indicated	3h
13-10-032	Control	52	F	W	End stage renal failure	No Meds Indicated	3h
JRAM1	Control	7	M	W	Head trauma	No records available	4.5h
JRAM2	Control	10	F	B	Gunshot	No records available	6h
JRAM3	Control	15	M	W	Metastatic Cancer	No records available	7.5h
JRAM4	Control	8	F	W	Sudden cardiac arrest	No records available	7.5h
TRAM1	Glaucomatous	70	M	W	Brain dealth	Xalatan; Trabeculectomy, Cataract surgery	6h
TRAM2	Glaucomatous	67	M	W	MI	Trusopt, Xalatan	3h
TRAM3	Glaucomatous	55	F	W	MI	Alphagan, Xalatan	8.5h
TRAM4	Glaucomatous	88	M	W	MI	Timolol,0.5%, Tube Surgery	11h
TRAM5	Glaucomatous	87	M	W	Cardiac arrest	Cosopt, Xalatan	11h
TRAM6	Glaucomatous	84	F	W	Severe Cardiopulmonary dysfunction	Genteal	11h
TRAM7	Glaucomatous	69	M	W	Cardiac arrest	Timoptic, Pilocarpine	12h
TRAM8	Glaucomatous	71	M	W	Cardiac arrest	Cosopt, Xalatan	10h
TRAM9	Glaucomatous	76	F	W	Unknown	Cosopt	4.5h
TRAM10	Glaucomatous	57	F	B	Respiratory failure	Xalatan; Trabeculectomy, Cataract surgery	6h
TRAM11	Glaucomatous	59	F	W	MI	Latanoprost, stent, surgery	7.5h
TRAM12	Glaucomatous	65	F	W	Cardiac arrest	Timolol, Alphagan	7.5h
AH Exosome Experiments
N508	Control	68	F	W	CVA	No records available	8.5h
N630	Control	73	F	W	End Stage Cancer	No records available	7.5h
N613	Control	71		W	Cardiac arrest	No records available	5h
N588	Control	63	F	W	CAD	No records available	3h
N620	Control	68	F	W	MI	No records available	9h
N597	Control	62	M	HW	Cardiac arrest	No records available	8h
N465	Control	72	M	H	Cardiac arrest	No records available	10h
N507	Control	69	F	H	Respiratory failure	No records available	6h
N504	Control	68	F	W	Unknown	No records available	8.5h
N466	Control	77	M	B	Cardiac arrest	No records available	7.5h
N170	Glaucomatous	85	F	W	MI	No meds Indicated	13h
P175	Glaucomatous			W	Multiple Myeloma	Alphagan, Cosopt, Xalatan; Trabeculectomy, Cataract surgery	11h
P130	Glaucomatous	73	M	W	Brain death	Xalatan; Trabeculectomy, Cataract surgery	7.5h
P163	Glaucomatous	70	M	W	Respiratory failure	Trusopt, Xalatan	6h
P398	Glaucomatous	70	F	W	Brain dead	Alphagan, Xalatan	3h
P512	Glaucomatous	75	M	N/A	Cancer	Cosopt, Travatan	8.5h
P227	Glaucomatous	80	M	N/A	Cancer	Xalatan	11h
P424	Glaucomatous	70	F	W	MI	Cosopt, Xalatan	5h
P610	Glaucomatous	88	M	W	MI	No Meds	3h
P381	Glaucomatous	87	M	W	Renal failure	Cosopt, Xalatan	6h
P401	Glaucomatous	84	F	W	Multiple organ failure	Genteal	10h
P155	Glaucomatous	69	M	H	Respiratory failure	Timoptic, Pilocarpine	7.5h
P148	Glaucomatous	71		HW	Repiratory blockage	Cosopt, Xalatan	5h
P228	Glaucomatous	76	F	W	MI	Cosopt	11h
P346	Glaucomatous	74	F	W	MI	Cosopt, Timoptic, Xalatan, Alphagan, Muro 128, artificial tears	3h
P391	Glaucomatous	88	M	W	Multiple organ failure	Timoptic, Azopt, Xalatan; Trabeculectomy, Cataract surgery	6h
AH Arrays and Dot Blot
N616	Control	76	M	W	Cardiac arrest	No Meds	6h
N619	Control	69	F	W	Cardiac arrest	No Meds	3h
N593	Control	83	M	W	Cardiac arrest	No Meds	9h
N929	Control	76	M	B	Cardiac arrest	No Meds	11h
N659	Control	80	M	B	Cardiac arrest	No Meds	5h
P391	Glaucomatous	88	M	W	Multiple organ failure	Timoptic, Azopt, Xalatan; Trabeculectomy, Cataract surgery	6h
P170	Glaucomatous	85	F	W	MI/Respiratory failure	Timolol, No other meds indicated	6h
P118	Glaucomatous	62	M	W	Cancer	Timoptic, Xalatan	6h
P398	Glaucomatous	70	F	W	Brain dead	Alphagan, Xalatan	3h
P163	Glaucomatous	70	M	W	Respiratory failure	Trusopt, Xalatan	6h
AFM Imaging
N616	Control	76	M	W	Cardiac arrest	No Meds	6h
N619	Control	69	F	W	Cardiac arrest	No Meds	3h
N593	Control	83	M	W	Cardiac arrest	No Meds	9h
N935	Control	76	M	W	Cardiac arrest	No Meds	6h
N659	Control	80	M	B	Cardiac arrest	No Meds	5h
P593	Control	83	M	W	MI	No Meds	3h
P190	Glaucomatous	77	M	W	Cardiac arrest	Timolol, 0.5%	6h
P170	Glaucomatous	85	F	W	MI/Respiratory failure	Timolol, No other meds indicated	6h
P218	Glaucomatous	65	M	B	Cancer	Timoptic, Xalatan	6h
P398	Glaucomatous	70	F	W	Brain dead	Alphagan, Xalatan	3h
P163	Glaucomatous	70	M	W	Respiratory failure	Trusopt, Xalatan	6h
P799	Glaucomatous	56	F	W	MI	Timoptic, Latanoprost	3h
P704	Glaucomatous	55	M	B	Respiratory failure	Timoptic, Azopt, Xalatan; Trabeculectomy, Cataract surgery	6h
P333	Glaucomatous	47	F	H	Respiratory failure and cardiac arrest	Timolol, Trabeculectomy	10h
Protease experiments
15-Cle-001	Control	73	M	W	Cardiac arrest	No records available	3h
15-Cle-002	Control	75	F	W	Cardiopulmonary	No records available	8h
15-Cle-003	Control	66	M	W	Age related, Cardiac arrest	No records available	10h
15-Cle-004	Control	77	F	W	Fall related complications	No records available	11h
15-Cle-005	Control	79	F	W	Unknown, age-related	No records available	7.5h
15-Cle-006	Control	70	M	W	Myeloma	No records available	6h
15-Cle-007	Glaucomatous	78	F	W	Cancer	No records available	3h
15-Cle-008	Glaucomatous	72	M	B	Liver failure	Timoptic, Azopt, Xalatan; Trabeculectomy, Cataract surgery	8.5h
15-Cle-009	Glaucomatous	74	F	W	MI	Alphagan, Cosopt, Xalatan; Trabeculectomy, Cataract surgery	11h
15-Cle-010	Glaucomatous	65	M	W	MI	Latanoproast, Trabeculectomy	5h
15-Cle-011	Glaucomatous	70	F	W	Cardiac arrest	Timolol, Trabeculectomy	12h
15-Cle-012	Glaucomatous	65	M	W	Respiratory blockage	Trusopt, Xalatan	3h
15-Cle-013	Glaucomatous	78	M	W	Cardiac arrest	Alphagan, Xalatan	3h
15-Cle-014	Glaucomatous	79	F	W	Cardiac arrest	Timolol,0.5%, Tube Surgery	8h
15-Cle-015	Glaucomatous	79	F	W	Cervical cancer	Cosopt, Xalatan	8h
Race is self-described: A=Asian; B= Black; H= Hispanic, HW= Hispanic white; HO= Hispanic other; HB= Hispanic black; W=Caucasian; UD= Refused to disclose. N/A= not available; ND= Not detected or Not determined. M= Male; F= female. (V) in the code indicates possible veteran.
